# Supplementary material for: Estimation of Linkage Disequilibrium, Effective Population Size, and Genetic Parameters of Phenotypic Traits in Dabieshan Cattle
Source: Genes (Basel). 2022 Dec 29;14(1):107. doi: 10.3390/genes14010107 (PMC9859230; doi:10.3390/genes14010107)
Supplement: Supplementary file 1 [file genes-14-00107-s001.zip]

Archive with 7 entries (6 files):
- genes-2037457-supplementary/
- genes-2037457-supplementary/Supplementary Figure S1 Number of SNPs in each autosome for GGP 100K before and after SNP quality control (QC).pdf
- genes-2037457-supplementary/Supplementary Table S1 Number of SNPs in each autosome for GGP 100K before and after SNP quality control in DBSC.pdf
- genes-2037457-supplementary/Supplementary Table S2 The details descriptive results of markers and LD (r2) between every 2.5kb adjacent markers across autosomes.pdf
- genes-2037457-supplementary/Supplementary Table S3 Summary of SNP pairs, average, standard deviation (SD), median linkage disequilibrium (r2) for DBSC.pdf
- genes-2037457-supplementary/Supplementary Table S4 The descriptive statistical results of each trait for DBSC.pdf
- genes-2037457-supplementary/Supplementary Table S5 Significance of the fixed effects included in the linear model.pdf
